# Supplementary material for: 3D In Vitro Platform for Cell and Explant Culture in Liquid-like Solids
Source: Cells. 2022 Mar 11;11(6):967. doi: 10.3390/cells11060967 (PMC8946834; doi:10.3390/cells11060967)
Supplement: Supplementary file 1 [file cells-11-00967-s001.zip]

Archive with 1,214 entries (1,212 files):
- supplemetal videos/
- supplemetal videos/.DS_Store
- __MACOSX/supplemetal videos/._.DS_Store
- supplemetal videos/supplemental video 1 a representative mouse gut microexplant cultured in perfusion platform for 3 days.mp4
- __MACOSX/supplemetal videos/._supplemental video 1 a representative mouse gut microexplant cultured in perfusion platform for 3 days.mp4
- supplemetal videos/figure 3B time-lapse video of gut contraction.mp4
- __MACOSX/supplemetal videos/._figure 3B time-lapse video of gut contraction.mp4
- __MACOSX/supplemetal videos/._figure 1S- a panel showing gut explant morphology cultured in 2D vs 3D at different timepoints-01. Also, average contraction rates were reported for earch condition
- supplemetal videos/figure 3B mouse gut explant contraction JPEG time-lapse images/
- __MACOSX/supplemetal videos/._figure 3B mouse gut explant contraction JPEG time-lapse images
- supplemetal videos/figure 3B mouse gut explant contraction JPEG time-lapse images/lobsterClaw441.jpg
- __MACOSX/supplemetal videos/figure 3B mouse gut explant contraction JPEG time-lapse images/._lobsterClaw441.jpg
- supplemetal videos/figure 3B mouse gut explant contraction JPEG time-lapse images/lobsterClaw327.jpg
- __MACOSX/supplemetal videos/figure 3B mouse gut explant contraction JPEG time-lapse images/._lobsterClaw327.jpg
- supplemetal videos/figure 3B mouse gut explant contraction JPEG time-lapse images/lobsterClaw333.jpg
- __MACOSX/supplemetal videos/figure 3B mouse gut explant contraction JPEG time-lapse images/._lobsterClaw333.jpg
- supplemetal videos/figure 3B mouse gut explant contraction JPEG time-lapse images/lobsterClaw455.jpg
- __MACOSX/supplemetal videos/figure 3B mouse gut explant contraction JPEG time-lapse images/._lobsterClaw455.jpg
- supplemetal videos/figure 3B mouse gut explant contraction JPEG time-lapse images/lobsterClaw469.jpg
- __MACOSX/supplemetal videos/figure 3B mouse gut explant contraction JPEG time-lapse images/._lobsterClaw469.jpg
- supplemetal videos/figure 3B mouse gut explant contraction JPEG time-lapse images/lobsterClaw482.jpg
- __MACOSX/supplemetal videos/figure 3B mouse gut explant contraction JPEG time-lapse images/._lobsterClaw482.jpg
- supplemetal videos/figure 3B mouse gut explant contraction JPEG time-lapse images/lobsterClaw496.jpg
- __MACOSX/supplemetal videos/figure 3B mouse gut explant contraction JPEG time-lapse images/._lobsterClaw496.jpg
- supplemetal videos/figure 3B mouse gut explant contraction JPEG time-lapse images/lobsterClaw125.jpg
- __MACOSX/supplemetal videos/figure 3B mouse gut explant contraction JPEG time-lapse images/._lobsterClaw125.jpg
- supplemetal videos/figure 3B mouse gut explant contraction JPEG time-lapse images/lobsterClaw131.jpg
- __MACOSX/supplemetal videos/figure 3B mouse gut explant contraction JPEG time-lapse images/._lobsterClaw131.jpg
- supplemetal videos/figure 3B mouse gut explant contraction JPEG time-lapse images/lobsterClaw119.jpg
- __MACOSX/supplemetal videos/figure 3B mouse gut explant contraction JPEG time-lapse images/._lobsterClaw119.jpg
- supplemetal videos/figure 3B mouse gut explant contraction JPEG time-lapse images/lobsterClaw051.jpg
- __MACOSX/supplemetal videos/figure 3B mouse gut explant contraction JPEG time-lapse images/._lobsterClaw051.jpg
- supplemetal videos/figure 3B mouse gut explant contraction JPEG time-lapse images/lobsterClaw045.jpg
- __MACOSX/supplemetal videos/figure 3B mouse gut explant contraction JPEG time-lapse images/._lobsterClaw045.jpg
- supplemetal videos/figure 3B mouse gut explant contraction JPEG time-lapse images/lobsterClaw079.jpg
- __MACOSX/supplemetal videos/figure 3B mouse gut explant contraction JPEG time-lapse images/._lobsterClaw079.jpg
- supplemetal videos/figure 3B mouse gut explant contraction JPEG time-lapse images/lobsterClaw092.jpg
- __MACOSX/supplemetal videos/figure 3B mouse gut explant contraction JPEG time-lapse images/._lobsterClaw092.jpg
- supplemetal videos/figure 3B mouse gut explant contraction JPEG time-lapse images/lobsterClaw086.jpg
- __MACOSX/supplemetal videos/figure 3B mouse gut explant contraction JPEG time-lapse images/._lobsterClaw086.jpg
- supplemetal videos/figure 3B mouse gut explant contraction JPEG time-lapse images/lobsterClaw535.jpg
- __MACOSX/supplemetal videos/figure 3B mouse gut explant contraction JPEG time-lapse images/._lobsterClaw535.jpg
- supplemetal videos/figure 3B mouse gut explant contraction JPEG time-lapse images/lobsterClaw253.jpg
- __MACOSX/supplemetal videos/figure 3B mouse gut explant contraction JPEG time-lapse images/._lobsterClaw253.jpg
- supplemetal videos/figure 3B mouse gut explant contraction JPEG time-lapse images/lobsterClaw247.jpg
- __MACOSX/supplemetal videos/figure 3B mouse gut explant contraction JPEG time-lapse images/._lobsterClaw247.jpg
- supplemetal videos/figure 3B mouse gut explant contraction JPEG time-lapse images/lobsterClaw521.jpg
- __MACOSX/supplemetal videos/figure 3B mouse gut explant contraction JPEG time-lapse images/._lobsterClaw521.jpg
- supplemetal videos/figure 3B mouse gut explant contraction JPEG time-lapse images/lobsterClaw509.jpg
- __MACOSX/supplemetal videos/figure 3B mouse gut explant contraction JPEG time-lapse images/._lobsterClaw509.jpg
- supplemetal videos/figure 3B mouse gut explant contraction JPEG time-lapse images/lobsterClaw290.jpg
- __MACOSX/supplemetal videos/figure 3B mouse gut explant contraction JPEG time-lapse images/._lobsterClaw290.jpg
- supplemetal videos/figure 3B mouse gut explant contraction JPEG time-lapse images/lobsterClaw284.jpg
- __MACOSX/supplemetal videos/figure 3B mouse gut explant contraction JPEG time-lapse images/._lobsterClaw284.jpg
- supplemetal videos/figure 3B mouse gut explant contraction JPEG time-lapse images/lobsterClaw285.jpg
- __MACOSX/supplemetal videos/figure 3B mouse gut explant contraction JPEG time-lapse images/._lobsterClaw285.jpg
- supplemetal videos/figure 3B mouse gut explant contraction JPEG time-lapse images/lobsterClaw291.jpg
- __MACOSX/supplemetal videos/figure 3B mouse gut explant contraction JPEG time-lapse images/._lobsterClaw291.jpg
- supplemetal videos/figure 3B mouse gut explant contraction JPEG time-lapse images/lobsterClaw508.jpg
- __MACOSX/supplemetal videos/figure 3B mouse gut explant contraction JPEG time-lapse images/._lobsterClaw508.jpg
- supplemetal videos/figure 3B mouse gut explant contraction JPEG time-lapse images/lobsterClaw246.jpg
- __MACOSX/supplemetal videos/figure 3B mouse gut explant contraction JPEG time-lapse images/._lobsterClaw246.jpg
- supplemetal videos/figure 3B mouse gut explant contraction JPEG time-lapse images/lobsterClaw520.jpg
- __MACOSX/supplemetal videos/figure 3B mouse gut explant contraction JPEG time-lapse images/._lobsterClaw520.jpg
- supplemetal videos/figure 3B mouse gut explant contraction JPEG time-lapse images/lobsterClaw534.jpg
- __MACOSX/supplemetal videos/figure 3B mouse gut explant contraction JPEG time-lapse images/._lobsterClaw534.jpg
- supplemetal videos/figure 3B mouse gut explant contraction JPEG time-lapse images/lobsterClaw252.jpg
- __MACOSX/supplemetal videos/figure 3B mouse gut explant contraction JPEG time-lapse images/._lobsterClaw252.jpg
- supplemetal videos/figure 3B mouse gut explant contraction JPEG time-lapse images/lobsterClaw087.jpg
- __MACOSX/supplemetal videos/figure 3B mouse gut explant contraction JPEG time-lapse images/._lobsterClaw087.jpg
- supplemetal videos/figure 3B mouse gut explant contraction JPEG time-lapse images/lobsterClaw093.jpg
- __MACOSX/supplemetal videos/figure 3B mouse gut explant contraction JPEG time-lapse images/._lobsterClaw093.jpg
- supplemetal videos/figure 3B mouse gut explant contraction JPEG time-lapse images/lobsterClaw078.jpg
- __MACOSX/supplemetal videos/figure 3B mouse gut explant contraction JPEG time-lapse images/._lobsterClaw078.jpg
- supplemetal videos/figure 3B mouse gut explant contraction JPEG time-lapse images/lobsterClaw044.jpg
- __MACOSX/supplemetal videos/figure 3B mouse gut explant contraction JPEG time-lapse images/._lobsterClaw044.jpg
- supplemetal videos/figure 3B mouse gut explant contraction JPEG time-lapse images/lobsterClaw050.jpg
- __MACOSX/supplemetal videos/figure 3B mouse gut explant contraction JPEG time-lapse images/._lobsterClaw050.jpg
- supplemetal videos/figure 3B mouse gut explant contraction JPEG time-lapse images/lobsterClaw118.jpg
- __MACOSX/supplemetal videos/figure 3B mouse gut explant contraction JPEG time-lapse images/._lobsterClaw118.jpg
- supplemetal videos/figure 3B mouse gut explant contraction JPEG time-lapse images/lobsterClaw130.jpg
- __MACOSX/supplemetal videos/figure 3B mouse gut explant contraction JPEG time-lapse images/._lobsterClaw130.jpg
- supplemetal videos/figure 3B mouse gut explant contraction JPEG time-lapse images/lobsterClaw124.jpg
- __MACOSX/supplemetal videos/figure 3B mouse gut explant contraction JPEG time-lapse images/._lobsterClaw124.jpg
- supplemetal videos/figure 3B mouse gut explant contraction JPEG time-lapse images/lobsterClaw497.jpg
- __MACOSX/supplemetal videos/figure 3B mouse gut explant contraction JPEG time-lapse images/._lobsterClaw497.jpg
- supplemetal videos/figure 3B mouse gut explant contraction JPEG time-lapse images/lobsterClaw483.jpg
- __MACOSX/supplemetal videos/figure 3B mouse gut explant contraction JPEG time-lapse images/._lobsterClaw483.jpg
- supplemetal videos/figure 3B mouse gut explant contraction JPEG time-lapse images/lobsterClaw468.jpg
- __MACOSX/supplemetal videos/figure 3B mouse gut explant contraction JPEG time-lapse images/._lobsterClaw468.jpg
- supplemetal videos/figure 3B mouse gut explant contraction JPEG time-lapse images/lobsterClaw332.jpg
- __MACOSX/supplemetal videos/figure 3B mouse gut explant contraction JPEG time-lapse images/._lobsterClaw332.jpg
- supplemetal videos/figure 3B mouse gut explant contraction JPEG time-lapse images/lobsterClaw454.jpg
- __MACOSX/supplemetal videos/figure 3B mouse gut explant contraction JPEG time-lapse images/._lobsterClaw454.jpg
- supplemetal videos/figure 3B mouse gut explant contraction JPEG time-lapse images/lobsterClaw440.jpg
- __MACOSX/supplemetal videos/figure 3B mouse gut explant contraction JPEG time-lapse images/._lobsterClaw440.jpg
- supplemetal videos/figure 3B mouse gut explant contraction JPEG time-lapse images/lobsterClaw326.jpg
- __MACOSX/supplemetal videos/figure 3B mouse gut explant contraction JPEG time-lapse images/._lobsterClaw326.jpg
- supplemetal videos/figure 3B mouse gut explant contraction JPEG time-lapse images/lobsterClaw456.jpg
- __MACOSX/supplemetal videos/figure 3B mouse gut explant contraction JPEG time-lapse images/._lobsterClaw456.jpg
- supplemetal videos/figure 3B mouse gut explant contraction JPEG time-lapse images/lobsterClaw330.jpg
- __MACOSX/supplemetal videos/figure 3B mouse gut explant contraction JPEG time-lapse images/._lobsterClaw330.jpg
- supplemetal videos/figure 3B mouse gut explant contraction JPEG time-lapse images/lobsterClaw324.jpg
- __MACOSX/supplemetal videos/figure 3B mouse gut explant contraction JPEG time-lapse images/._lobsterClaw324.jpg
- supplemetal videos/figure 3B mouse gut explant contraction JPEG time-lapse images/lobsterClaw442.jpg
- __MACOSX/supplemetal videos/figure 3B mouse gut explant contraction JPEG time-lapse images/._lobsterClaw442.jpg
- supplemetal videos/figure 3B mouse gut explant contraction JPEG time-lapse images/lobsterClaw318.jpg
- __MACOSX/supplemetal videos/figure 3B mouse gut explant contraction JPEG time-lapse images/._lobsterClaw318.jpg
- supplemetal videos/figure 3B mouse gut explant contraction JPEG time-lapse images/lobsterClaw495.jpg
- __MACOSX/supplemetal videos/figure 3B mouse gut explant contraction JPEG time-lapse images/._lobsterClaw495.jpg
- supplemetal videos/figure 3B mouse gut explant contraction JPEG time-lapse images/lobsterClaw481.jpg
- __MACOSX/supplemetal videos/figure 3B mouse gut explant contraction JPEG time-lapse images/._lobsterClaw481.jpg
- supplemetal videos/figure 3B mouse gut explant contraction JPEG time-lapse images/lobsterClaw132.jpg
- __MACOSX/supplemetal videos/figure 3B mouse gut explant contraction JPEG time-lapse images/._lobsterClaw132.jpg
- supplemetal videos/figure 3B mouse gut explant contraction JPEG time-lapse images/lobsterClaw126.jpg
- __MACOSX/supplemetal videos/figure 3B mouse gut explant contraction JPEG time-lapse images/._lobsterClaw126.jpg
- supplemetal videos/figure 3B mouse gut explant contraction JPEG time-lapse images/lobsterClaw046.jpg
- __MACOSX/supplemetal videos/figure 3B mouse gut explant contraction JPEG time-lapse images/._lobsterClaw046.jpg
- supplemetal videos/figure 3B mouse gut explant contraction JPEG time-lapse images/lobsterClaw052.jpg
- __MACOSX/supplemetal videos/figure 3B mouse gut explant contraction JPEG time-lapse images/._lobsterClaw052.jpg
- supplemetal videos/figure 3B mouse gut explant contraction JPEG time-lapse images/lobsterClaw085.jpg
- __MACOSX/supplemetal videos/figure 3B mouse gut explant contraction JPEG time-lapse images/._lobsterClaw085.jpg
- supplemetal videos/figure 3B mouse gut explant contraction JPEG time-lapse images/lobsterClaw091.jpg
- __MACOSX/supplemetal videos/figure 3B mouse gut explant contraction JPEG time-lapse images/._lobsterClaw091.jpg
- supplemetal videos/figure 3B mouse gut explant contraction JPEG time-lapse images/lobsterClaw522.jpg
- __MACOSX/supplemetal videos/figure 3B mouse gut explant contraction JPEG time-lapse images/._lobsterClaw522.jpg
- supplemetal videos/figure 3B mouse gut explant contraction JPEG time-lapse images/lobsterClaw244.jpg
- __MACOSX/supplemetal videos/figure 3B mouse gut explant contraction JPEG time-lapse images/._lobsterClaw244.jpg
- supplemetal videos/figure 3B mouse gut explant contraction JPEG time-lapse images/lobsterClaw250.jpg
- __MACOSX/supplemetal videos/figure 3B mouse gut explant contraction JPEG time-lapse images/._lobsterClaw250.jpg
- supplemetal videos/figure 3B mouse gut explant contraction JPEG time-lapse images/lobsterClaw536.jpg
- __MACOSX/supplemetal videos/figure 3B mouse gut explant contraction JPEG time-lapse images/._lobsterClaw536.jpg
- supplemetal videos/figure 3B mouse gut explant contraction JPEG time-lapse images/lobsterClaw278.jpg
- __MACOSX/supplemetal videos/figure 3B mouse gut explant contraction JPEG time-lapse images/._lobsterClaw278.jpg
- supplemetal videos/figure 3B mouse gut explant contraction JPEG time-lapse images/lobsterClaw287.jpg
- __MACOSX/supplemetal videos/figure 3B mouse gut explant contraction JPEG time-lapse images/._lobsterClaw287.jpg
- supplemetal videos/figure 3B mouse gut explant contraction JPEG time-lapse images/lobsterClaw293.jpg
- __MACOSX/supplemetal videos/figure 3B mouse gut explant contraction JPEG time-lapse images/._lobsterClaw293.jpg
- supplemetal videos/figure 3B mouse gut explant contraction JPEG time-lapse images/lobsterClaw292.jpg
- __MACOSX/supplemetal videos/figure 3B mouse gut explant contraction JPEG time-lapse images/._lobsterClaw292.jpg
- supplemetal videos/figure 3B mouse gut explant contraction JPEG time-lapse images/lobsterClaw286.jpg
- __MACOSX/supplemetal videos/figure 3B mouse gut explant contraction JPEG time-lapse images/._lobsterClaw286.jpg
- supplemetal videos/figure 3B mouse gut explant contraction JPEG time-lapse images/lobsterClaw279.jpg
- __MACOSX/supplemetal videos/figure 3B mouse gut explant contraction JPEG time-lapse images/._lobsterClaw279.jpg
- supplemetal videos/figure 3B mouse gut explant contraction JPEG time-lapse images/lobsterClaw251.jpg
- __MACOSX/supplemetal videos/figure 3B mouse gut explant contraction JPEG time-lapse images/._lobsterClaw251.jpg
- supplemetal videos/figure 3B mouse gut explant contraction JPEG time-lapse images/lobsterClaw537.jpg
- __MACOSX/supplemetal videos/figure 3B mouse gut explant contraction JPEG time-lapse images/._lobsterClaw537.jpg
- supplemetal videos/figure 3B mouse gut explant contraction JPEG time-lapse images/lobsterClaw523.jpg
- __MACOSX/supplemetal videos/figure 3B mouse gut explant contraction JPEG time-lapse images/._lobsterClaw523.jpg
- supplemetal videos/figure 3B mouse gut explant contraction JPEG time-lapse images/lobsterClaw245.jpg
- __MACOSX/supplemetal videos/figure 3B mouse gut explant contraction JPEG time-lapse images/._lobsterClaw245.jpg
- supplemetal videos/figure 3B mouse gut explant contraction JPEG time-lapse images/lobsterClaw090.jpg
- __MACOSX/supplemetal videos/figure 3B mouse gut explant contraction JPEG time-lapse images/._lobsterClaw090.jpg
- supplemetal videos/figure 3B mouse gut explant contraction JPEG time-lapse images/lobsterClaw084.jpg
- __MACOSX/supplemetal videos/figure 3B mouse gut explant contraction JPEG time-lapse images/._lobsterClaw084.jpg
- supplemetal videos/figure 3B mouse gut explant contraction JPEG time-lapse images/lobsterClaw053.jpg
- __MACOSX/supplemetal videos/figure 3B mouse gut explant contraction JPEG time-lapse images/._lobsterClaw053.jpg
- supplemetal videos/figure 3B mouse gut explant contraction JPEG time-lapse images/lobsterClaw047.jpg
- __MACOSX/supplemetal videos/figure 3B mouse gut explant contraction JPEG time-lapse images/._lobsterClaw047.jpg
- supplemetal videos/figure 3B mouse gut explant contraction JPEG time-lapse images/lobsterClaw127.jpg
- __MACOSX/supplemetal videos/figure 3B mouse gut explant contraction JPEG time-lapse images/._lobsterClaw127.jpg
- supplemetal videos/figure 3B mouse gut explant contraction JPEG time-lapse images/lobsterClaw133.jpg
- __MACOSX/supplemetal videos/figure 3B mouse gut explant contraction JPEG time-lapse images/._lobsterClaw133.jpg
- supplemetal videos/figure 3B mouse gut explant contraction JPEG time-lapse images/lobsterClaw480.jpg
- __MACOSX/supplemetal videos/figure 3B mouse gut explant contraction JPEG time-lapse images/._lobsterClaw480.jpg
- supplemetal videos/figure 3B mouse gut explant contraction JPEG time-lapse images/lobsterClaw494.jpg
- __MACOSX/supplemetal videos/figure 3B mouse gut explant contraction JPEG time-lapse images/._lobsterClaw494.jpg
- supplemetal videos/figure 3B mouse gut explant contraction JPEG time-lapse images/lobsterClaw319.jpg
- __MACOSX/supplemetal videos/figure 3B mouse gut explant contraction JPEG time-lapse images/._lobsterClaw319.jpg
- supplemetal videos/figure 3B mouse gut explant contraction JPEG time-lapse images/lobsterClaw325.jpg
- __MACOSX/supplemetal videos/figure 3B mouse gut explant contraction JPEG time-lapse images/._lobsterClaw325.jpg
- supplemetal videos/figure 3B mouse gut explant contraction JPEG time-lapse images/lobsterClaw443.jpg
- __MACOSX/supplemetal videos/figure 3B mouse gut explant contraction JPEG time-lapse images/._lobsterClaw443.jpg
- supplemetal videos/figure 3B mouse gut explant contraction JPEG time-lapse images/lobsterClaw457.jpg
- __MACOSX/supplemetal videos/figure 3B mouse gut explant contraction JPEG time-lapse images/._lobsterClaw457.jpg
- supplemetal videos/figure 3B mouse gut explant contraction JPEG time-lapse images/lobsterClaw331.jpg
- __MACOSX/supplemetal videos/figure 3B mouse gut explant contraction JPEG time-lapse images/._lobsterClaw331.jpg
- supplemetal videos/figure 3B mouse gut explant contraction JPEG time-lapse images/lobsterClaw309.jpg
- __MACOSX/supplemetal videos/figure 3B mouse gut explant contraction JPEG time-lapse images/._lobsterClaw309.jpg
- supplemetal videos/figure 3B mouse gut explant contraction JPEG time-lapse images/lobsterClaw335.jpg
- __MACOSX/supplemetal videos/figure 3B mouse gut explant contraction JPEG time-lapse images/._lobsterClaw335.jpg
- supplemetal videos/figure 3B mouse gut explant contraction JPEG time-lapse images/lobsterClaw453.jpg
- __MACOSX/supplemetal videos/figure 3B mouse gut explant contraction JPEG time-lapse images/._lobsterClaw453.jpg
- supplemetal videos/figure 3B mouse gut explant contraction JPEG time-lapse images/lobsterClaw447.jpg
- __MACOSX/supplemetal videos/figure 3B mouse gut explant contraction JPEG time-lapse images/._lobsterClaw447.jpg
- supplemetal videos/figure 3B mouse gut explant contraction JPEG time-lapse images/lobsterClaw321.jpg
- __MACOSX/supplemetal videos/figure 3B mouse gut explant contraction JPEG time-lapse images/._lobsterClaw321.jpg
- supplemetal videos/figure 3B mouse gut explant contraction JPEG time-lapse images/lobsterClaw490.jpg
- __MACOSX/supplemetal videos/figure 3B mouse gut explant contraction JPEG time-lapse images/._lobsterClaw490.jpg
- supplemetal videos/figure 3B mouse gut explant contraction JPEG time-lapse images/lobsterClaw484.jpg
- __MACOSX/supplemetal videos/figure 3B mouse gut explant contraction JPEG time-lapse images/._lobsterClaw484.jpg
- supplemetal videos/figure 3B mouse gut explant contraction JPEG time-lapse images/lobsterClaw137.jpg
- __MACOSX/supplemetal videos/figure 3B mouse gut explant contraction JPEG time-lapse images/._lobsterClaw137.jpg
- supplemetal videos/figure 3B mouse gut explant contraction JPEG time-lapse images/lobsterClaw123.jpg
- __MACOSX/supplemetal videos/figure 3B mouse gut explant contraction JPEG time-lapse images/._lobsterClaw123.jpg
- supplemetal videos/figure 3B mouse gut explant contraction JPEG time-lapse images/lobsterClaw043.jpg
- __MACOSX/supplemetal videos/figure 3B mouse gut explant contraction JPEG time-lapse images/._lobsterClaw043.jpg
- supplemetal videos/figure 3B mouse gut explant contraction JPEG time-lapse images/lobsterClaw057.jpg
- __MACOSX/supplemetal videos/figure 3B mouse gut explant contraction JPEG time-lapse images/._lobsterClaw057.jpg
- supplemetal videos/figure 3B mouse gut explant contraction JPEG time-lapse images/lobsterClaw080.jpg
- __MACOSX/supplemetal videos/figure 3B mouse gut explant contraction JPEG time-lapse images/._lobsterClaw080.jpg
- supplemetal videos/figure 3B mouse gut explant contraction JPEG time-lapse images/lobsterClaw094.jpg
- __MACOSX/supplemetal videos/figure 3B mouse gut explant contraction JPEG time-lapse images/._lobsterClaw094.jpg
- supplemetal videos/figure 3B mouse gut explant contraction JPEG time-lapse images/lobsterClaw269.jpg
- __MACOSX/supplemetal videos/figure 3B mouse gut explant contraction JPEG time-lapse images/._lobsterClaw269.jpg
- supplemetal videos/figure 3B mouse gut explant contraction JPEG time-lapse images/lobsterClaw241.jpg
- __MACOSX/supplemetal videos/figure 3B mouse gut explant contraction JPEG time-lapse images/._lobsterClaw241.jpg
- supplemetal videos/figure 3B mouse gut explant contraction JPEG time-lapse images/lobsterClaw527.jpg
- __MACOSX/supplemetal videos/figure 3B mouse gut explant contraction JPEG time-lapse images/._lobsterClaw527.jpg
- supplemetal videos/figure 3B mouse gut explant contraction JPEG time-lapse images/lobsterClaw533.jpg
- __MACOSX/supplemetal videos/figure 3B mouse gut explant contraction JPEG time-lapse images/._lobsterClaw533.jpg
- supplemetal videos/figure 3B mouse gut explant contraction JPEG time-lapse images/lobsterClaw255.jpg
- __MACOSX/supplemetal videos/figure 3B mouse gut explant contraction JPEG time-lapse images/._lobsterClaw255.jpg
- supplemetal videos/figure 3B mouse gut explant contraction JPEG time-lapse images/lobsterClaw282.jpg
- __MACOSX/supplemetal videos/figure 3B mouse gut explant contraction JPEG time-lapse images/._lobsterClaw282.jpg
- supplemetal videos/figure 3B mouse gut explant contraction JPEG time-lapse images/lobsterClaw296.jpg
- __MACOSX/supplemetal videos/figure 3B mouse gut explant contraction JPEG time-lapse images/._lobsterClaw296.jpg
- supplemetal videos/figure 3B mouse gut explant contraction JPEG time-lapse images/lobsterClaw297.jpg
- __MACOSX/supplemetal videos/figure 3B mouse gut explant contraction JPEG time-lapse images/._lobsterClaw297.jpg
- supplemetal videos/figure 3B mouse gut explant contraction JPEG time-lapse images/lobsterClaw283.jpg
- __MACOSX/supplemetal videos/figure 3B mouse gut explant contraction JPEG time-lapse images/._lobsterClaw283.jpg
- supplemetal videos/figure 3B mouse gut explant contraction JPEG time-lapse images/lobsterClaw532.jpg
- __MACOSX/supplemetal videos/figure 3B mouse gut explant contraction JPEG time-lapse images/._lobsterClaw532.jpg
- supplemetal videos/figure 3B mouse gut explant contraction JPEG time-lapse images/lobsterClaw254.jpg
- __MACOSX/supplemetal videos/figure 3B mouse gut explant contraction JPEG time-lapse images/._lobsterClaw254.jpg
- supplemetal videos/figure 3B mouse gut explant contraction JPEG time-lapse images/lobsterClaw240.jpg
- __MACOSX/supplemetal videos/figure 3B mouse gut explant contraction JPEG time-lapse images/._lobsterClaw240.jpg
- supplemetal videos/figure 3B mouse gut explant contraction JPEG time-lapse images/lobsterClaw526.jpg
- __MACOSX/supplemetal videos/figure 3B mouse gut explant contraction JPEG time-lapse images/._lobsterClaw526.jpg
- supplemetal videos/figure 3B mouse gut explant contraction JPEG time-lapse images/lobsterClaw268.jpg
- __MACOSX/supplemetal videos/figure 3B mouse gut explant contraction JPEG time-lapse images/._lobsterClaw268.jpg
- supplemetal videos/figure 3B mouse gut explant contraction JPEG time-lapse images/lobsterClaw095.jpg
- __MACOSX/supplemetal videos/figure 3B mouse gut explant contraction JPEG time-lapse images/._lobsterClaw095.jpg
- supplemetal videos/figure 3B mouse gut explant contraction JPEG time-lapse images/lobsterClaw081.jpg
- __MACOSX/supplemetal videos/figure 3B mouse gut explant contraction JPEG time-lapse images/._lobsterClaw081.jpg
- supplemetal videos/figure 3B mouse gut explant contraction JPEG time-lapse images/lobsterClaw056.jpg
- __MACOSX/supplemetal videos/figure 3B mouse gut explant contraction JPEG time-lapse images/._lobsterClaw056.jpg
- supplemetal videos/figure 3B mouse gut explant contraction JPEG time-lapse images/lobsterClaw042.jpg
- __MACOSX/supplemetal videos/figure 3B mouse gut explant contraction JPEG time-lapse images/._lobsterClaw042.jpg
- supplemetal videos/figure 3B mouse gut explant contraction JPEG time-lapse images/lobsterClaw122.jpg
- __MACOSX/supplemetal videos/figure 3B mouse gut explant contraction JPEG time-lapse images/._lobsterClaw122.jpg
- supplemetal videos/figure 3B mouse gut explant contraction JPEG time-lapse images/lobsterClaw136.jpg
- __MACOSX/supplemetal videos/figure 3B mouse gut explant contraction JPEG time-lapse images/._lobsterClaw136.jpg
- supplemetal videos/figure 3B mouse gut explant contraction JPEG time-lapse images/lobsterClaw485.jpg
- __MACOSX/supplemetal videos/figure 3B mouse gut explant contraction JPEG time-lapse images/._lobsterClaw485.jpg
- supplemetal videos/figure 3B mouse gut explant contraction JPEG time-lapse images/lobsterClaw491.jpg
- __MACOSX/supplemetal videos/figure 3B mouse gut explant contraction JPEG time-lapse images/._lobsterClaw491.jpg
- supplemetal videos/figure 3B mouse gut explant contraction JPEG time-lapse images/lobsterClaw446.jpg
- __MACOSX/supplemetal videos/figure 3B mouse gut explant contraction JPEG time-lapse images/._lobsterClaw446.jpg
- supplemetal videos/figure 3B mouse gut explant contraction JPEG time-lapse images/lobsterClaw320.jpg
- __MACOSX/supplemetal videos/figure 3B mouse gut explant contraction JPEG time-lapse images/._lobsterClaw320.jpg
- supplemetal videos/figure 3B mouse gut explant contraction JPEG time-lapse images/lobsterClaw334.jpg
- __MACOSX/supplemetal videos/figure 3B mouse gut explant contraction JPEG time-lapse images/._lobsterClaw334.jpg
- supplemetal videos/figure 3B mouse gut explant contraction JPEG time-lapse images/lobsterClaw452.jpg
- __MACOSX/supplemetal videos/figure 3B mouse gut explant contraction JPEG time-lapse images/._lobsterClaw452.jpg
- supplemetal videos/figure 3B mouse gut explant contraction JPEG time-lapse images/lobsterClaw308.jpg
- __MACOSX/supplemetal videos/figure 3B mouse gut explant contraction JPEG time-lapse images/._lobsterClaw308.jpg
- supplemetal videos/figure 3B mouse gut explant contraction JPEG time-lapse images/lobsterClaw478.jpg
- __MACOSX/supplemetal videos/figure 3B mouse gut explant contraction JPEG time-lapse images/._lobsterClaw478.jpg
- supplemetal videos/figure 3B mouse gut explant contraction JPEG time-lapse images/lobsterClaw322.jpg
- __MACOSX/supplemetal videos/figure 3B mouse gut explant contraction JPEG time-lapse images/._lobsterClaw322.jpg
- supplemetal videos/figure 3B mouse gut explant contraction JPEG time-lapse images/lobsterClaw444.jpg
- __MACOSX/supplemetal videos/figure 3B mouse gut explant contraction JPEG time-lapse images/._lobsterClaw444.jpg
- supplemetal videos/figure 3B mouse gut explant contraction JPEG time-lapse images/lobsterClaw450.jpg
- __MACOSX/supplemetal videos/figure 3B mouse gut explant contraction JPEG time-lapse images/._lobsterClaw450.jpg
- supplemetal videos/figure 3B mouse gut explant contraction JPEG time-lapse images/lobsterClaw336.jpg
- __MACOSX/supplemetal videos/figure 3B mouse gut explant contraction JPEG time-lapse images/._lobsterClaw336.jpg
- supplemetal videos/figure 3B mouse gut explant contraction JPEG time-lapse images/lobsterClaw487.jpg
- __MACOSX/supplemetal videos/figure 3B mouse gut explant contraction JPEG time-lapse images/._lobsterClaw487.jpg
- supplemetal videos/figure 3B mouse gut explant contraction JPEG time-lapse images/lobsterClaw493.jpg
- __MACOSX/supplemetal videos/figure 3B mouse gut explant contraction JPEG time-lapse images/._lobsterClaw493.jpg
- supplemetal videos/figure 3B mouse gut explant contraction JPEG time-lapse images/lobsterClaw108.jpg
- __MACOSX/supplemetal videos/figure 3B mouse gut explant contraction JPEG time-lapse images/._lobsterClaw108.jpg
- supplemetal videos/figure 3B mouse gut explant contraction JPEG time-lapse images/lobsterClaw120.jpg
- __MACOSX/supplemetal videos/figure 3B mouse gut explant contraction JPEG time-lapse images/._lobsterClaw120.jpg
- supplemetal videos/figure 3B mouse gut explant contraction JPEG time-lapse images/lobsterClaw134.jpg
- __MACOSX/supplemetal videos/figure 3B mouse gut explant contraction JPEG time-lapse images/._lobsterClaw134.jpg
- supplemetal videos/figure 3B mouse gut explant contraction JPEG time-lapse images/lobsterClaw068.jpg
- __MACOSX/supplemetal videos/figure 3B mouse gut explant contraction JPEG time-lapse images/._lobsterClaw068.jpg
- supplemetal videos/figure 3B mouse gut explant contraction JPEG time-lapse images/lobsterClaw054.jpg
- __MACOSX/supplemetal videos/figure 3B mouse gut explant contraction JPEG time-lapse images/._lobsterClaw054.jpg
- supplemetal videos/figure 3B mouse gut explant contraction JPEG time-lapse images/lobsterClaw040.jpg
- __MACOSX/supplemetal videos/figure 3B mouse gut explant contraction JPEG time-lapse images/._lobsterClaw040.jpg
- supplemetal videos/figure 3B mouse gut explant contraction JPEG time-lapse images/lobsterClaw097.jpg
- __MACOSX/supplemetal videos/figure 3B mouse gut explant contraction JPEG time-lapse images/._lobsterClaw097.jpg
- supplemetal videos/figure 3B mouse gut explant contraction JPEG time-lapse images/lobsterClaw083.jpg
- __MACOSX/supplemetal videos/figure 3B mouse gut explant contraction JPEG time-lapse images/._lobsterClaw083.jpg
- supplemetal videos/figure 3B mouse gut explant contraction JPEG time-lapse images/lobsterClaw518.jpg
- __MACOSX/supplemetal videos/figure 3B mouse gut explant contraction JPEG time-lapse images/._lobsterClaw518.jpg
- supplemetal videos/figure 3B mouse gut explant contraction JPEG time-lapse images/lobsterClaw256.jpg
- __MACOSX/supplemetal videos/figure 3B mouse gut explant contraction JPEG time-lapse images/._lobsterClaw256.jpg
- supplemetal videos/figure 3B mouse gut explant contraction JPEG time-lapse images/lobsterClaw530.jpg
- __MACOSX/supplemetal videos/figure 3B mouse gut explant contraction JPEG time-lapse images/._lobsterClaw530.jpg
- supplemetal videos/figure 3B mouse gut explant contraction JPEG time-lapse images/lobsterClaw524.jpg
- __MACOSX/supplemetal videos/figure 3B mouse gut explant contraction JPEG time-lapse images/._lobsterClaw524.jpg
- supplemetal videos/figure 3B mouse gut explant contraction JPEG time-lapse images/lobsterClaw242.jpg
- __MACOSX/supplemetal videos/figure 3B mouse gut explant contraction JPEG time-lapse images/._lobsterClaw242.jpg
- supplemetal videos/figure 3B mouse gut explant contraction JPEG time-lapse images/lobsterClaw295.jpg
- __MACOSX/supplemetal videos/figure 3B mouse gut explant contraction JPEG time-lapse images/._lobsterClaw295.jpg
[truncated: 914 more entries]
